# Supplementary material for: Predictors of Newborn’s Weight for Height: A Machine Learning Study Using Nationwide Multicenter Ultrasound Data
Source: Diagnostics (Basel). 2021 Jul 16;11(7):1280. doi: 10.3390/diagnostics11071280 (PMC8304217; doi:10.3390/diagnostics11071280)
Supplement: Supplementary file 1 [file diagnostics-11-01280-s001.zip]

Archive with 1 entries (1 files):
- diagnostics-1288566-supplementary.pdf
